# Supplementary material for: AX-2: A Promising Non-Hemolytic Protein of Bacillus thuringiensis with Potent Selective Cytotoxicity Against Breast Cancer Cells
Source: Molecules. 2026 Jan 29;31(3):475. doi: 10.3390/molecules31030475 (PMC12898861; doi:10.3390/molecules31030475)
Supplement: Supplementary file 1 [file molecules-31-00475-s001.zip]

Archive with 1 entries (1 files):
- molecules-4030769-supplementary.pdf
